# Supplementary material for: Cognitive Difficulties and Health-Related Quality of Life in Sarcoidosis: An Analysis of the GRADS Cohort
Source: J Clin Med. 2022 Jun 22;11(13):3594. doi: 10.3390/jcm11133594 (PMC9267453; doi:10.3390/jcm11133594)
Supplement: Supplementary file 1 [file jcm-11-03594-s001.zip]

Archive with 1 entries (1 files):
- jcm-1702352-supplementary.pdf
